# Supplementary material for: Synthesis and Characterization of Novel Cobalt Carbonyl Phosphorus and Arsenic Clusters
Source: Molecules. 2024 Apr 27;29(9):2025. doi: 10.3390/molecules29092025 (PMC11085420; doi:10.3390/molecules29092025)
Supplement: Supplementary file 1 [file molecules-29-02025-s001.zip]

Archive with 1 entries (1 files):
- molecules-2961262-supplementary.pdf
